# Supplementary material for: Cost-effectiveness of switching to S-1 after fluoropyrimidine-induced hand-foot syndrome or cardiovascular toxicity in the treatment of metastatic colorectal cancer
Source: ESMO Open. 2026 Mar 17;11(4):106304. doi: 10.1016/j.esmoop.2026.106304 (PMC13015576; doi:10.1016/j.esmoop.2026.106304)
Supplement: Supplementary Material 2 [file mmc4.xlsx]

## Sheet: Dosages
				This document contains some of the details necessary to calculate the prices reported in our study.
				On the left (column E) we first averaged prices over all chemotherapy dosages, as it us unknown which dosages would be used exactly.
				Next, in the middle (column I) we calculated the required total dosage for a patient with a BSA of 1.95 (see underneath). This is the dosage per cycle.
				Now we know what total dosage is required per cycle, so we can calculate the cost per cycle using the average cost from column E.
				Finally, in column P we calculate the dosages for combination therapies and again calculate the costs. This is because combination therapy dosages are generally lower than monotherapies.
				ASSUMED BSA: 1.95
				Average weight: 78kg
				Average height: 177
				Price list (in Euro)				Monotherapy							Combination therapy
				Teysuno:				Teysuno (S-1):							Teysuno (S-1):
				15 mg €3,40				14x (2x30 mg/m2) x 1.95 = 1638 mg/cycle							14x (2x25 mg/m2) x 1.95 = 1365 mg/cycle
				20mg €5,18				1638mg x €2.428 / 10mg = €397,71 /cycle							1365 mg x €2.428 / 10mg = €331,42 /cycle
				AVERAGE PER 10 MG: €2,428
				Capecitabine:				Capecitabine mono (reduced / 70+):							Capecitabine (reduced):
				150 mg €0,49				Capecitabine: 14x (2x1000 mg/m2) x 1.95 = 54600 mg/cycle							Capecitabine: 14x (2x1000 mg/m2) x 1.95 = 54600 mg/cycle
				300 mg €1,01				54600 x €0,330 / 100mg = €180,18/cycle							54600 x €0,330 / 100mg = €180,18/cycle
				500 mg €1,64
				AVERAGE PER 100 MG: €0,330
				5FU				5FU							5FU:
				50mg/ml 5ml (250mg) €2,10				5FU: 400 mg/m2 x 1.95 = 780 mg							No difference
				50mg/ml 10ml (500mg) €4,22				2400 mg/m2 x 1.95 = 4680 mg
				50mg/ml 20ml (1000mg) €8,44				780 + 4680 = 5460 mg/cycle
				50ml/ml 50ml (2500mg) €21,10				5460mg x €0,843 / 100 mg = €46,03/cycle
				50ml/ml 100 ml (5000mg) €42,20
				AVERAGE PER 100 MG: €0.843
				Leucovorin:				Leucovorin:							Leucovorin:
				10mg/ml 5ml (50mg) €15,96				400mg x 1.95 = 780 mg/cycle							No difference
				10mg/ml 10ml (100mg) €31,93				780 x €27,476 / 100 = €214,31/cycle
				10mg/ml 20ml (200mg) €63,85				Total: €46,03 (5FU) + €214,31 (LV) = €260,34/cycle
				10mg/ml 30ml (300mg) €102,14
				10mg/ml 35ml (350mg) €111,75
				10mg/ml 40ml (400mg) €120,30
				10mg/ml 50ml (500mg) €159,63
				AVERAGE PER 100 MG: €27,476
				Oxaliplatin											Oxaliplatin:
				5mg/ml 10ml (50mg) €109,44											130mg/m2 x 1.95 = 254mg/cycle
				5mg/ml 20ml (100mg) €218,92											254 x €218,91 / 100mg = €556,03/cycle
				5mg/ml 40ml (200mg) €437,87
				AVERAGE PER 100 MG: €218,91
				Irinotecan				Irinotecan:							Irinotecan:
				20mg/ml 2ml (40mg) €39,68				350mg/m2 x 1.95 = 682,5 mg/cycle							180mg/m2 x 1.95 = 351 mg/cycle
				20mg/ml 5ml (100mg) €99,20				682,5 x €99,20 / 100mg = €677,04/cycle							351 x €99,20 / 100mg = €348,19/cycle
				20mg/ml 15ml (300mg) €297,62
				20mg/ml 25ml (500mg) €496,05
				AVERAGE PER 100 MG: €99,20

## Sheet: Costs
	MASTER DOCUMENT FOR ALL OF THE PARAMETERS USED IN THE COST-EFFECTIVENESS MODELING
	This is the sheet covering health care costs.
	Other information is presented in Excel sheets you can find at the bottom. Please see 'dosages' for the dosages that led to the prices you will find on this sheet.
	PLEASE NOTE:		All costs are in EUR (euro)
			One Markov cycle is one week calendar time.
			IV-5FU cycles are 2 weeks, capecitabine or S-1 cycles are 3 weeks
			The BSA used for dosages was 1,95
	Cost item				Mono dose (week)	Mono dose (cycle)	Combination dose (week)	Combination dose (cycle)	Year	Inflation factor to 2023			Explanation						Source
	S-1				132.57	397.71	110.473	331.42	2024	N/A			Drug costs for S-1						Medicijnkosten.nl
	IV-5FU				23.015	46.03			2024	N/A			Drug costs for 5FU						Medicijnkosten.nl
	Capecitabine (reduced dosage)				60.06	180.18	60.06	180.18	2024	N/A			Drug costs for Capecitabine						Medicijnkosten.nl
	Irinotecan					677.04		348.19	2024	N/A			Drug costs for Irinotecan						Medicijnkosten.nl
	Oxaliplatin							556.03	2024	N/A			Drug costs for Oxaliplatin						Medicijnkosten.nl
	Leucovorin				107.155	214.31			2024	N/A			Drug costs for Leucovorin						Medicijnkosten.nl
	IV-5FU + LV				130.17	260.34
	CAPOX						357.07	1071.21					Combination costs for capecitabine + oxalaplatin + admin						Medicijnkosten.nl & Dutch Kostenhandleiding 2024
	FOLFOX						1052.18	2104.37	2024	N/A			Combination costs for FOLFOX + administration						Medicijnkosten.nl & Dutch Kostenhandleiding 2024
	FOLFOX (reduced dosage)						1026.15	2052.3	2024	N/A			Combination costs for FOLFOX + administration						Medicijnkosten.nl & Dutch Kostenhandleiding 2024
	FOLFIRI						1033.76	2067.53	2024	N/A			Combination costs for FOLFIRI + administration						Medicijnkosten.nl & Dutch Kostenhandleiding 2024
	SOX						407.483	1222.45	2024	N/A			Combination costs for SOX + administration						Medicijnkosten.nl & Dutch Kostenhandleiding 2024
	IRIS						338.203	1014.61	2024	N/A			Combination costs for IRIS + administration						Medicijnkosten.nl & Dutch Kostenhandleiding 2024
	Irinotecan monotherapy						337.347	1012.04	2024	N/A			Combination costs for irinotecan + administration						Medicijnkosten.nl & Dutch Kostenhandleiding 2024
																			Dutch Kostenhandleiding 2024
	Receiving chemotherapy via IV				Depends	171			2024	N/A			Costs of start and finish IV (Approximately 1 hour)						Dutch Kostenhandleiding 2024
	Day treatment				Depends	335			2024	N/A			Cost of providing treatment that is finished on the same day						Dutch Kostenhandleiding 2024
	Two days admission				Depends	1288			2024	N/A			46+ hours of IV administration
	Terms used:
	S-1: Teysuno
	IV-5FU: intravenous 5 - fluorouracil
	Combination: combination therapy (such as S-1 + Oxaliplatin, which is abbreviated to SOX)
	FOLFOX: IV-5FU + Oxaliplatin + Leucovorin
	FOLFIRI: IV-5FU + Irinotecan + Leucovorin
	CAPOX: Capecitabine + Oxaliplatin
	IRIS: S-1 + Irinotecan
	SOX: S-1 + Oxaliplatin

## Sheet: Side effects
	Other treatment related cost parameters that might occur
	Side effects that might re-occur:				Occurrence with reduced capecitabine:	Occurrence with S-1:		Costs (in EUR):	Utility decrease:				Source				Explanation
	HFS				0.55	0.05		50	0.15				Österlund et al. 2022, Punt et al. 2022
	CT				0.4	0.04		200	0.15				Österlund et al. 2022, Punt et al. 2022
	Other side effects:
	Anorexia:				0.03	0.13		0	0.15				Kwakman et al. 2017
	Diarrhea				0.13	0.13		0	0.15				Derksen et al2022, Kwakman et al. 2017
	Terms used:
	HFS: hand-foot syndrome
	CT: cardiotoxicity

## Sheet: Survival parameters
	See the Supplemental Figures 1A and 1B for the OS and TTP curves.
	Survival parameters
							Survival distribution		Shape	Scale	Uncertainty distribution			Covariance matrix				Time unit		Source				Explanation / notes
	Survival						Weibull		1.47	79.4	Multivariate normal				Shape	Scale		Week		Kwakman et al., 2017, SALTO RCT
	(for mCRC patients after HFS or CT													Shape	0.009216	0.26
	on capecitabine, IV-5FU or CAPOX)													Scale	0.26	23.7559
	Progression (from first- to second-line)						Weibull		1.56	53.9	Multivariate normal				Shape	Scale		Week		Kwakman et al., 2017, SALTO RCT
														Shape	0.011449	-0.09
														Scale	-0.09	10.517
	Terms used:
	EUR: euro (currency)
	HFS: hand-foot syndrome
	CT: cardiotoxicity
	S-1: Teysuno ©
	IV-5FU: intravenous 5 - fluorouracil
	Combination: combination therapy (such as S-1 + Oxaliplatin, which is abbreviated to SOX)
	FOLFOX: IV-5FU + Oxaliplatin + Leucovorin
	FOLFIRI: IV-5FU + Irinotecan + Leucovorin
	CAPOX: Capecitabine + Oxaliplatin
	IRIS: S-1 + Irinotecan
	SOX: S-1 + Oxaliplatin

## Sheet: Utilities
	Utilities (Quality of Life values)
	Domain						Value		Distribution									Source
	First-line treatment						0.83		N(0,83,0,01)					QLQ-CD30 QoL questionnaires				CAIRO, CAIRO2 trials, Jeong et al. 2016
	Progression, second-line treatment						0.68		First-line utility - 0,15									Jeong et al. 2016, expert opinion
	Progression, no second-line treatment						0.73		First-line utility - 0,10									Expert opinion

## Sheet: Treatment effects
	Treatment effect parameters
	Treatment	Control			Risk ratio (OS)	SE	Risk ratio (TTP)	SE		Source								Explanation
	None	Capecitabine/IV5FU			1.50	-	1.50	-		Expert opinion								No first-line treatment increases the risk of progression and/or death
	S-1	Capecitabine/IV5FU			0.93	0.058	1.00	-		Derksen et al., 2021. Systematic review and meta-analysis								No difference in time-to-progression
	SOX	FOLFIRI			Identical		Identical			Expert opinion								No emperical evidence
		CAPOX			Identical		Identical			Expert opinion								No emperical evidence
		FOLFIRI			Identical		Identical			Expert opinion								No emperical evidence
	IRIS	FOLFIRI			Identical		Identical			Expert opinion								No emperical evidence
		CAPOX			Identical		Identical			Expert opinion								No emperical evidence
		FOLFIRI			Identical		Identical			Expert opinion								No emperical evidence
	Terms used:
	EUR: euro (currency)
	S-1: Teysuno
	IV-5FU: intravenous 5 - fluorouracil
	Combination: combination therapy (such as S-1 + Oxaliplatin, which is abbreviated to SOX)
	FOLFOX: IV-5FU + Oxaliplatin + Leucovorin
	FOLFIRI: IV-5FU + Irinotecan + Leucovorin
	CAPOX: Capecitabine + Oxaliplatin
	IRIS: S-1 + Irinotecan
	SOX: S-1 + Oxaliplatin
	OS: overall survival
	TTP: time to progression

## Sheet: Misc parameters
	Miscellaneous / other parameters
	Discounting rates						Source
	Costs				3% per year		Dutch government (Kostenhandleiding 2024)						https://www.zorginstituutnederland.nl/over-ons/werkwijzen-en-procedures/adviseren-over-en-verduidelijken-van-het-basispakket-aan-zorg/beoordeling-van-geneesmiddelen/richtlijn-voor-economische-evaluatie
	Health outcomes (utility, QoL, QALYs)				1.5% per year		Dutch government (Kostenhandleiding 2024)						https://www.zorginstituutnederland.nl/over-ons/werkwijzen-en-procedures/adviseren-over-en-verduidelijken-van-het-basispakket-aan-zorg/beoordeling-van-geneesmiddelen/richtlijn-voor-economische-evaluatie

## Sheet: Distributions
	Overview of all distributions for model parameters, representing the uncertainty around them
	These distributions are used in the probabilistic sensitivity analysis (PSA)
	Costs are on a weekly basis (unit for the analysis)
	See also Supplementary Tables I, which is easier to read
	Parameter								Point estimate				Distribution			Explanation								Source
	Costs for S-1 monotherapy								133				Gamma			Costs for S-1 medication								Dutch pharmacy costs (medicijnkosten.nl)
	Costs for reduced capecitabine monotherapy								60				Gamma			Costs for reduced dose capecitabine medication
	Costs for short-term medication administration								335				Gamma			Costs for ‘short’ administration of chemotherapy (oxaliplatin, irinotecan)								Dutch government (Kostenhandleiding 2024)
	Costs for short-term medication administration								1288				Gamma			Costs for ‘long’ administration of chemotherapy (IV-5FU)								Dutch government (Kostenhandleiding 2024)
	Costs for CAPOX								357				Sum of components			Costs for capecitabine and oxaliplatin medication plus administration								Dutch government (Kostenhandleiding 2024)
	Costs for CAPOX (reduced dosage)								320				Sum of components			Costs for capecitabine and oxaliplatin medication plus administration
	Costs for SOX								407				Sum of components			Costs for S-1 and oxaliplatin medication plus administration
	Costs for IRIS								338				Sum of components			Costs for S-1 and irinotecan medication plus administration
	Costs for FOLFOX								1.056				Sum of components			Costs for IV-5FU, leucovorin, oxaliplatin plus administration
	Costs for FOLFIRI								1.034				Sum of components			Costs for IV-5FU, leucovorin, irinotecan plus administration
																								Expert opinion
	Costs for recurrence of HFS								50							Costs for creams, inconvenience								Expert opinion
	Costs for recurrent CT								200							Costs for treatment disruption, hospitalisation
	Relative risk of death for S-1 versus capecitabine or IV-5FU								0.93				Lognormal(ln(0.93), 0.058)			Capecitabine and IV-5FU are interchangeable in their effects								Derksen et al. 2022		Kwakman et al. 2019
	Relative risk of death for no treatment versus S-1, capecitabine or IV-5FU								1.50							No treatment decrease the time to death and time to progression								Expert opinion		Kwakman et al. 2017
	Proportion of progressed patients who receive second-line treatment								0.80							In combination with time-to-progression as estimated in the SALTO trial								Kwakman et al. 2017
	Proportion of patients that suffer from recurrent HFS after switch								Capecitabine/IV5FU: 0.55							Retrospective cohort on switchers and estimated in SALTO trial								Punt et al. 2022
									S-1: 0.05															Kwakman et al. 2019
	Proportion of patients that suffer from recurrent CT after switch								Capecitabine/IV5FU: 0.40							CardioSwitch cohort and estimated in SALTO trial								Österlund et al. 2022		Derksen et al. 2022
									S-1: 0.04															Kwakman et al. 2017		Kwakman et al. 2017
	Proportion of patients that suffer diarrhea								0.13															Kwakman et al. 2019
	Proportion of patients that suffer from anorexia								Capecitabine/IV5FU: 0.03															Kwakman et al. 2017
									S-1: 0.13																	Tol et al. 2009
	Quality of Life (first-line)								0.83				N(0.83, 0.01)			CAIRO and CAIRO2 studies								Koopman et al. 2007
	Quality of Life (second-line treatment)								First-line QoL - 0.15															Jeong et al. 2016
	Quality of Life (no second-line treatment)								First-line QoL - 0.10							Quality of life is slightly higher as there is no burden of treatment
	Quality of Life (death)								0							Worst possible quality of life
	Disutility for adverse events								0.15							Disutility is applied for three consecutive weeks								Jeong et al. 2016		Kwakman et al. 2019
																										Kwakman et al. 2019
	Time-to-death								Weibull(1.473,79.4)				See Survival parameters			Estimated in SALTO trial								Kwakman et al. 2017
	Time-to-progression								Weibull(1.560,53.9)				See Survival parameters			Estimated in SALTO trial								Kwakman et al. 2017
	Discount rates								Utility: 1.5%							Costs or health effects paid or gained immediately								Dutch government (Kostenhandleiding 2024)
									Costs: 3%							are more important than those paid or gained later
	Terms used:
	EUR: euro (currency)
	S-1: Teysuno ©
	IV-5FU: intravenous 5 - fluorouracil
	Combination: combination therapy (such as S-1 + Oxaliplatin, which is abbreviated to SOX)
	FOLFOX: IV-5FU + Oxaliplatin + Leucovorin
	FOLFIRI: IV-5FU + Irinotecan + Leucovorin
	CAPOX: Capecitabine + Oxaliplatin
	IRIS: S-1 + Irinotecan
	SOX: S-1 + Oxaliplatin
